# Supplementary material for: Protein Disulfide Isomerase (PDI1-1) differential expression and modification in Mexican malting barley cultivars
Source: PLoS One. 2018 Nov 14;13(11):e0206470. doi: 10.1371/journal.pone.0206470 (PMC6235301; doi:10.1371/journal.pone.0206470)
Supplement: S1 Table — Twenty-four differential spots were subjected to mass spectrometry identification as described in methods. Proteins highlighted in yellow represent high score and probability, whereas proteins highlighted in green represent high probability but low score in identification. P: probability that the protein identification was random (lower number = better identification); Score: scoring used in identification algorithm; MW: molecular weight reported in accession number; AC: NCBI accession number; PEP: number of peptides identified for the protein. (XLSX) [file pone.0206470.s007.xlsx]

## Sheet: Sheet1
Table S1.	Protein identification by mass spectrometry. Twenty four differential spots were subjected to mass spectrometry identification as descibed in methods.
	Proteins highlighted in yellow represent high score and probability, whereas proteins highlighted in green represent high probability but low score in identification.
	P: probability that the protein identification was random (lower number = better identification); Score: scoring used in identification algorithm;
	MW: molecular weight reported in accession number; AC: NCBI accession number; PEP: number of peptides identified for the protein
Spot #	Description						P (pep)	Score	MW	Accession	Peptide (Hits)	% Area
1	PDI_HORVU RecName: Full=Protein disulfide-isomerase; Short=PDI; AltName: Full=Endosperm protein E-1; Flags: Precursor						1.33227e-15	200.308	56427.9	1709617	73 (73 0 0 0 0)	54.93
1	disulfide isomerase, partial [Hordeum vulgare subsp. vulgare]						1.33227e-15	150.308	33201.9	493591	53 (53 0 0 0 0)	45.07
2	PDI_HORVU RecName: Full=Protein disulfide-isomerase; Short=PDI; AltName: Full=Endosperm protein E-1; Flags: Precursor						2.66454e-14	160.299	56427.9	1709617	27 (27 0 0 0 0)	52.55
2	disulfide isomerase, partial [Hordeum vulgare subsp. vulgare]						2.66454e-14	120.299	33201.9	493591	21 (21 0 0 0 0)	46.32
2	AMYB_HORVU RecName: Full=Beta-amylase; AltName: Full=1,4-alpha-D-glucan maltohydrolase						0.000102549	10.1531	59609.5	113786	1 (1 0 0 0 0)	0.16
2	beta-amylase [Hordeum vulgare subsp. vulgare]						0.000102549	10.1531	59573.3	464145	1 (1 0 0 0 0)	0.16
2	beta-amylase [Hordeum vulgare subsp. vulgare]						0.000102549	10.1531	19580.8	940385	1 (1 0 0 0 0)	0.16
2	beta-amylase [Hordeum vulgare subsp. vulgare]						0.000102549	10.1531	59627.4	3779258	1 (1 0 0 0 0)	0.16
2	beta-amylase [Hordeum vulgare subsp. vulgare]						0.000102549	10.1531	59349.4	10953875	1 (1 0 0 0 0)	0.16
2	AF414082_1 endosperm-specific beta-amylase 1 [Hordeum vulgare subsp. vulgare]						0.000102549	10.1531	59601.4	29134857	1 (1 0 0 0 0)	0.16
2	beta-amylase 1 [Hordeum vulgare]						0.000102549	10.1531	57598.4	38349539	1 (1 0 0 0 0)	0.16
3	PDI_HORVU RecName: Full=Protein disulfide-isomerase; Short=PDI; AltName: Full=Endosperm protein E-1; Flags: Precursor						1e-30	90.2924	56427.9	1709617	11 (11 0 0 0 0)	8.37
3	disulfide isomerase, partial [Hordeum vulgare subsp. vulgare]						1e-30	70.2924	33201.9	493591	9 (9 0 0 0 0)	7.79
3	HSP70 [Hordeum vulgare subsp. vulgare]						8.27338e-13	20.201	66974.9	476003	2 (2 0 0 0 0)	3.30
3	respiratory burst oxidase-like protein E [Hordeum vulgare subsp. vulgare]						0.994667	10.1271	110311	171903612	1 (1 0 0 0 0)	0.21
3	putative 26S protease regulatory subunit 8 [Toxoptera citricida]						0.99778	10.1024	45959.1	52630927	1 (1 0 0 0 0)	8.52
3	RNA polymerase alpha subunit [Hordeum vulgare subsp. vulgare]						1	20.1814	38880.3	118430418	10 (10 0 0 0 0)	2.07
3	RPOA_PSAJU RecName: Full=DNA-directed RNA polymerase subunit alpha; Short=PEP; AltName: Full=Plastid-encoded RNA polymerase subunit alpha; Short=RNA polymerase subunit alpha						1	20.1814	38892.3	68053188	10 (10 0 0 0 0)	2.07
3	alpha subunit of RNA polymerase [Hordeum vulgare subsp. spontaneum]						1	20.1814	38906.3	1771084	10 (10 0 0 0 0)	2.07
3	MLA1-2 [Hordeum vulgare subsp. vulgare]						1	10.1413	77035.9	27532919	1 (1 0 0 0 0)	0.79
3	calcium-binding protein 1 [Hordeum vulgare subsp. vulgare]						1	10.1329	28130	15290514	1 (1 0 0 0 0)	0.30
3	caleosin 2 [Hordeum vulgare]						1	10.1329	28170	34538477	1 (1 0 0 0 0)	0.30
3	respiratory burst oxidase-like protein F1 [Hordeum vulgare subsp. vulgare]						1	10.1313	106778	171903614	1 (1 0 0 0 0)	0.20
3	respiratory burst oxidase-like protein F1, partial [Hordeum vulgare subsp. vulgare]						1	10.1313	74126	171903620	1 (1 0 0 0 0)	0.20
3	MLA6 protein [Hordeum vulgare subsp. vulgare]						1	10.1313	107751	12957124	4 (4 0 0 0 0)	19.02
3	MLA1 [Hordeum vulgare subsp. vulgare]						1	10.1313	108540	11612210	4 (4 0 0 0 0)	19.02
3	MLA6-2 [Hordeum vulgare]						1	10.1313	26749.2	33943715	4 (4 0 0 0 0)	19.02
3	cyclic nucleotide-gated ion channel 1 [Hordeum vulgare subsp. vulgare]						1	10.1256	26579.4	66933082	1 (1 0 0 0 0)	1.01
3	RNA-directed RNA polymerase 2 [Hordeum vulgare subsp. vulgare]						1	10.1136	126626	40794967	1 (1 0 0 0 0)	0.48
3	RNA-directed RNA polymerase 1a [Hordeum vulgare]						1	10.1136	126686	197223664	1 (1 0 0 0 0)	0.48
3	inwardly rectifying potassium channel AKT1 [Hordeum vulgare]						1	10.105	100859	93138731	1 (1 0 0 0 0)	1.71
3	AF100770_1 receptor-like kinase [Hordeum vulgare]						1	10.0756	45074.1	5669672	1 (1 0 0 0 0)	0.26
3	NAS6_HORVU RecName: Full=Probable nicotianamine synthase 6; AltName: Full=HvNAS6; AltName: Full=S-adenosyl-L-methionine:S-adenosyl-L-methionine:S-adenosyl-methionine 3-amino-3-carboxypropyltransferase 6						1	8.13226	35329.8	27151637	2 (0 2 0 0 0)	0.00
3	putative transcription repressor HOTR [Hordeum vulgare subsp. vulgare]						1	8.10157	60282.3	3550436	1 (0 1 0 0 0)	2.83
4	HSP70 [Hordeum vulgare subsp. vulgare]						1.03337e-09	10.2067	66974.9	476003	1 (1 0 0 0 0)	3.53
4	PDI_HORVU RecName: Full=Protein disulfide-isomerase; Short=PDI; AltName: Full=Endosperm protein E-1; Flags: Precursor						1.38162e-07	30.158	56427.9	1709617	4 (4 0 0 0 0)	1.50
4	AMYB_HORVU RecName: Full=Beta-amylase; AltName: Full=1,4-alpha-D-glucan maltohydrolase						9.90339e-05	20.1399	59609.5	113786	2 (2 0 0 0 0)	2.18
4	beta-amylase [Hordeum vulgare subsp. vulgare]						9.90339e-05	20.1399	59573.3	464145	2 (2 0 0 0 0)	2.18
4	beta-amylase [Hordeum vulgare subsp. vulgare]						9.90339e-05	20.1399	59627.4	3779258	2 (2 0 0 0 0)	2.18
4	beta-amylase [Hordeum vulgare subsp. vulgare]						9.90339e-05	20.1399	59349.4	10953875	2 (2 0 0 0 0)	2.18
4	AF414082_1 endosperm-specific beta-amylase 1 [Hordeum vulgare subsp. vulgare]						9.90339e-05	20.1399	59601.4	29134857	2 (2 0 0 0 0)	2.18
4	beta-amylase 1 [Hordeum vulgare]						9.90339e-05	20.1399	57598.4	38349539	2 (2 0 0 0 0)	2.18
4	beta-amylase [Hordeum vulgare subsp. vulgare]						9.90339e-05	10.1399	19580.8	940385	1 (1 0 0 0 0)	0.62
4	ADP-glucose pyrophosphorylase small subunit [Hordeum vulgare subsp. vulgare]						0.000560139	10.1549	51977.6	1143500	1 (1 0 0 0 0)	0.07
4	ADP-glucose pyrophosphorylase small subunit A (N-terminal) [Hordeum vulgare subsp. vulgare]						0.000560139	10.1549	6981.72	1143497	1 (1 0 0 0 0)	0.07
4	ADP-glucose pyrophosphorylase small subunit a [Hordeum vulgare]						0.000560139	10.1549	51962.6	51556842	1 (1 0 0 0 0)	0.07
4	phosphoenolpyruvate carboxylase [Hordeum vulgare]						0.996248	8.11629	49571.6	154146750	1 (0 1 0 0 0)	0.80
4	ramosa 2 [Hordeum vulgare]						0.999516	10.1341	26446.1	84104905	1 (1 0 0 0 0)	0.00
4	alpha-tubulin 5 [Hordeum vulgare subsp. vulgare]						1	8.10371	21684.4	7209198	1 (0 1 0 0 0)	0.00
4	alpha tubulin 5 [Hordeum vulgare subsp. vulgare]						1	8.10371	27953.7	146760205	1 (0 1 0 0 0)	0.00
4	RNA polymerase alpha subunit [Hordeum vulgare subsp. vulgare]						1	10.1459	38880.3	118430418	8 (8 0 0 0 0)	23.29
4	RPOA_PSAJU RecName: Full=DNA-directed RNA polymerase subunit alpha; Short=PEP; AltName: Full=Plastid-encoded RNA polymerase subunit alpha; Short=RNA polymerase subunit alpha						1	10.1459	38892.3	68053188	8 (8 0 0 0 0)	23.29
4	alpha subunit of RNA polymerase [Hordeum vulgare subsp. spontaneum]						1	10.1459	38906.3	1771084	8 (8 0 0 0 0)	23.29
4	magnesium chelatase 40-kDa subunit [Hordeum vulgare subsp. vulgare]						1	10.1434	45287.8	148763638	1 (1 0 0 0 0)	0.00
4	non-functional stem rust resistance protein [Hordeum vulgare subsp. vulgare]						1	10.1408	119589	196050465	1 (1 0 0 0 0)	0.32
4	tissue-ubiquitous beta-amylase 2 [Hordeum vulgare subsp. vulgare]						1	10.1341	57077.6	61006818	1 (1 0 0 0 0)	0.95
4	tissue-ubiquitous beta-amylase 2 [Hordeum vulgare subsp. vulgare]						1	10.1341	57017.6	61006859	1 (1 0 0 0 0)	0.95
4	respiratory burst oxidase-like protein F1 [Hordeum vulgare subsp. vulgare]						1	10.1289	106778	171903614	1 (1 0 0 0 0)	0.57
4	respiratory burst oxidase-like protein F1, partial [Hordeum vulgare subsp. vulgare]						1	10.1289	74126	171903620	1 (1 0 0 0 0)	0.57
4	AF414081_1 endosperm-specific beta-amylase 1 [Hordeum vulgare subsp. vulgare]						1	10.1216	59534.3	29134855	1 (1 0 0 0 0)	1.55
4	beta-amylase [Hordeum vulgare subsp. vulgare]						1	10.1216	59274.2	10953877	1 (1 0 0 0 0)	1.55
4	beta-amylase [Hordeum vulgare]						1	10.1216	59500.3	11322499	1 (1 0 0 0 0)	1.55
4	P450 monooxygenase [Hordeum vulgare subsp. vulgare]						1	10.1124	59534	110681901	1 (1 0 0 0 0)	1.06
4	AF100770_1 receptor-like kinase [Hordeum vulgare]						1	10.0884	45074.1	5669672	2 (2 0 0 0 0)	1.33
4	Os01g0834500 [Oryza sativa Japonica Group]						1	8.0761	15650.6	115440881	1 (0 1 0 0 0)	0.00
5	PDI_HORVU RecName: Full=Protein disulfide-isomerase; Short=PDI; AltName: Full=Endosperm protein E-1; Flags: Precursor						2.33308e-10	20.2337	56427.9	1709617	2 (2 0 0 0 0)	48.55
5	disulfide isomerase, partial [Hordeum vulgare subsp. vulgare]						2.33308e-10	20.2337	33201.9	493591	2 (2 0 0 0 0)	48.55
5	UGPA_HORVU RecName: Full=UTP--glucose-1-phosphate uridylyltransferase; AltName: Full=UDP-glucose pyrophosphorylase; Short=UDPGP; Short=UGPase						1.01833e-05	10.1449	51612.3	6136111	1 (1 0 0 0 0)	2.90
6	NBS LRR disease resistance protein homologue [Hordeum vulgare]						0.012	100.1	152620	28555892	3 9 (3 7 7 9 1 3)
6	caleosin 1 [Hordeum vulgare]						1	10.0789	34215.6	34538473	1 (1 0 0 0 0)
7	splicing factor SF2-like protein [Hordeum vulgare subsp. vulgare]						0.999966	6.1252	27651	55792397	1 (0 0 1 0 0)	0.00
7	SNF1-related protein kinase [Hordeum vulgare subsp. vulgare]						0.999999	10.0771	55286.9	575292	1 (1 0 0 0 0)	5.77
7	YLP [Hordeum vulgare subsp. vulgare]						1	10.1034	26244.8	4099148	1 (1 0 0 0 0)	0.90
7	YLP [Hordeum vulgare subsp. vulgare]						1	10.1034	26204.8	4099150	1 (1 0 0 0 0)	0.90
7	putative transcription repressor HOTR [Hordeum vulgare subsp. vulgare]						1	24.119	60282.3	3550436	3 (1 1 1 0 0)	70.04
7	MLA6 protein [Hordeum vulgare subsp. vulgare]						1	10.1509	107751	12957124	9 (9 0 0 0 0)	11.19
7	MLA1 [Hordeum vulgare subsp. vulgare]						1	10.1509	108540	11612210	9 (9 0 0 0 0)	11.19
7	MLA6-2 [Hordeum vulgare]						1	10.1509	26749.2	33943715	9 (9 0 0 0 0)	0.00
7	RNA polymerase alpha subunit [Hordeum vulgare subsp. vulgare]						1	10.146	38880.3	118430418	15 (15 0 0 0 0)	0.00
7	RPOA_PSAJU RecName: Full=DNA-directed RNA polymerase subunit alpha; Short=PEP; AltName: Full=Plastid-encoded RNA polymerase subunit alpha; Short=RNA polymerase subunit alpha						1	10.146	38892.3	68053188	15 (15 0 0 0 0)	0.00
7	nuclear matrix constituent protein 1-like [Foeniculum vulgare]						1	10.1442	128652	148878531	1 (1 0 0 0 0)	0.00
7	ribulose-1,5-bisphosphate carboxylase/oxygenase large subunit [Ambrosina bassii]						1	10.142	45719	171770705	1 (1 0 0 0 0)	0.00
7	MLA6-2 [Hordeum vulgare]						1	10.1509	26749.2	33943715	9 (9 0 0 0 0)	0.00
7	RNA polymerase alpha subunit [Hordeum vulgare subsp. vulgare]						1	10.146	38880.3	118430418	15 (15 0 0 0 0)	0.00
7	RPOA_PSAJU RecName: Full=DNA-directed RNA polymerase subunit alpha; Short=PEP; AltName: Full=Plastid-encoded RNA polymerase subunit alpha; Short=RNA polymerase subunit alpha						1	10.146	38892.3	68053188	15 (15 0 0 0 0)	0.00
7	alpha subunit of RNA polymerase [Hordeum vulgare subsp. spontaneum]						1	10.146	38906.3	1771084	15 (15 0 0 0 0)	0.00
7	nuclear matrix constituent protein 1-like [Foeniculum vulgare]						1	10.1442	128652	148878531	1 (1 0 0 0 0)	0.00
7	3-beta-glucuronosyltransferase [Hordeum vulgare]						1	10.1431	40719.8	31979313	1 (1 0 0 0 0)	0.00
7	ribulose-1,5-bisphosphate carboxylase/oxygenase large subunit [Ambrosina bassii]						1	10.142	45719	171770705	1 (1 0 0 0 0)	0.00
7	ribulose-1,5-bisphosphate carboxylase/oxygenase large subunit [Arisarum vulgare]						1	10.142	45765	171770709	1 (1 0 0 0 0)	0.00
7	ribulose-1,5-bisphosphate carboxylase/oxygenase large subunit [Arisarum vulgare]						1	10.142	45677	171770711	1 (1 0 0 0 0)	0.00
7	ribulose-1,5-bisphosphate carboxylase/oxygenase large subunit [Arisarum vulgare]						1	10.142	45703	171770713	1 (1 0 0 0 0)	0.00
7	ribulose-biphosphate carboxylase [Arisarum vulgare]						1	10.142	49305.8	209417585	1 (1 0 0 0 0)	0.00
7	putative chalcone synthase [Hordeum vulgare subsp. vulgare]						1	10.1408	46955	55276717	1 (1 0 0 0 0)	0.00
7	PER1_HORVU RecName: Full=Peroxidase 1; Flags: Precursor						1	10.132	32955.2	129806	1 (1 0 0 0 0)	0.00
7	peroxidase [Hordeum vulgare]						1	10.132	32969.2	533779	1 (1 0 0 0 0)	0.00
7	ribosomal protein L23 [Agrostis stolonifera]						1	10.1311	10738.8	118430344	1 (1 0 0 0 0)	0.00
7	putative heparanase [Hordeum vulgare subsp. vulgare]						1	10.1271	59040.5	38174813	1 (1 0 0 0 0)	0.00
7	Sec61 alpha subunit [Hordeum vulgare]						1	10.1262	52175.9	15375074	1 (1 0 0 0 0)	0.00
7	SYE_HORVU RecName: Full=Glutamate--tRNA ligase, chloroplastic/mitochondrial; AltName: Full=Glutamyl-tRNA synthetase; Short=GluRS; Flags: Precursor						1	10.1225	61823.7	2500980	1 (1 0 0 0 0)	0.00
7	AF100770_1 receptor-like kinase [Hordeum vulgare]						1	10.1113	45074.1	5669672	1 (1 0 0 0 0)	0.00
7	jasmonate induced protein [Hordeum vulgare subsp. vulgare]						1	10.1049	39355.6	929671	1 (1 0 0 0 0)	0.00
7	AF414177_1 NBS-LRR-like protein [Hordeum vulgare subsp. vulgare]						1	10.1042	144291	15788516	1 (1 0 0 0 0)	0.00
7	RNA-directed RNA polymerase 2 [Hordeum vulgare subsp. vulgare]						1	8.14605	126626	40794967	1 (0 1 0 0 0)	0.00
7	RNA-directed RNA polymerase 1a [Hordeum vulgare]						1	8.14605	126686	197223664	1 (0 1 0 0 0)	0.00
7	B23703 ribulose-bisphosphate carboxylase activase (EC 6.3.4.-) A long form precursor - barley (fragment)						1	8.10383	47097.3	100614	1 (0 1 0 0 0)	0.00
7	C23703 ribulose-bisphosphate carboxylase activase (EC 6.3.4.-) A short form precursor - barley						1	8.10383	47044.6	100615	1 (0 1 0 0 0)	0.00
8	embryo globulin [Hordeum vulgare subsp. vulgare]						3.83632e-06	10.1524	72209.4	167004	1 (1 0 0 0 0)	27.70
8	EF1A_WHEAT RecName: Full=Elongation factor 1-alpha; Short=EF-1-alpha						0.000602393	20.1732	49137.9	399414	2 (2 0 0 0 0)	68.61
8	elongation factor-1 alpha [Armadillidium vulgare]						0.000602393	10.1417	40167.9	2196950	1 (1 0 0 0 0)	3.69
8	RNA polymerase alpha subunit [Hordeum vulgare subsp. vulgare]						0.0064	52.1	38880.3	118430418	2 4 (9 2 7 2 4)
8	RPOA_PSAJU RecName: Full=DNA-directed RNA polymerase subunit alpha; Short=PEP; AltName: Full=Plastid-encoded RNA polymerase subunit alpha; Short=RNA polymerase subunit alpha						0.0064	52.1	38892.3	68053188	2 4 (9 2 7 2 4)
8	alpha subunit of RNA polymerase [Hordeum vulgare subsp. spontaneum]						0.0064	52.1	38906.3	1771084	2 4 (9 2 7 2 4)
9	UGPA_HORVU RecName: Full=UTP--glucose-1-phosphate uridylyltransferase; AltName: Full=UDP-glucose pyrophosphorylase; Short=UDPGP; Short=UGPase						1e-30	30.285	51612.3	6136111	3 (3 0 0 0 0)	30.26
9	PDI_HORVU RecName: Full=Protein disulfide-isomerase; Short=PDI; AltName: Full=Endosperm protein E-1; Flags: Precursor						5.33456e-09	50.2313	56427.9	1709617	5 (5 0 0 0 0)	9.21
9	disulfide isomerase, partial [Hordeum vulgare subsp. vulgare]						5.33456e-09	40.2313	33201.9	493591	4 (4 0 0 0 0)	9.21
9	hypothetical protein [Hordeum vulgare subsp. vulgare]						2.73572e-07	20.193	12242.1	2695925	2 (2 0 0 0 0)	8.26
9	ADP-glucose pyrophosphorylase small subunit [Hordeum vulgare subsp. vulgare]						1.96185e-06	20.1714	51977.6	1143500	2 (2 0 0 0 0)	7.18
9	ADP-glucose pyrophosphorylase small subunit a [Hordeum vulgare]						1.96185e-06	20.1714	51962.6	51556842	2 (2 0 0 0 0)	7.18
9	GLGS_HORVU RecName: Full=Glucose-1-phosphate adenylyltransferase small subunit, chloroplastic/amyloplastic; AltName: Full=ADP-glucose pyrophosphorylase; AltName: Full=ADP-glucose synthase; AltName: Full=AGPase B; AltName: Full=Alpha-D-glucose-1-phosphate						1.96185e-06	10.1714	56013.8	1707940	1 (1 0 0 0 0)	7.18
9	ADP-glucose pyrophosphorylase small subunit b [Hordeum vulgare]						1.96185e-06	10.1714	55998.8	51556843	1 (1 0 0 0 0)	7.18
9	ADP-glucose pyrophosphorylase small subunit [Hordeum vulgare subsp. vulgare]						1.96185e-06	10.1714	54744.9	27464770	1 (1 0 0 0 0)	7.18
9	plastid ADP-glucose pyrophosphorylase small subunit [Hordeum vulgare]						1.96185e-06	10.1714	56179.9	161579961	1 (1 0 0 0 0)	7.18
10	MLA6 protein [Hordeum vulgare subsp. vulgare]						1	10.1	107751	12957124	2 (2 0 0 0 0)	0.00
10	MLA1 [Hordeum vulgare subsp. vulgare]						1	10.1	108540	11612210	2 (2 0 0 0 0)	0.00
10	MLA6-2 [Hordeum vulgare]						1	10.1	26749.2	33943715	2 (2 0 0 0 0)	0.00
11	MLA6 protein [Hordeum vulgare subsp. vulgare]						1	10.2	107751	12957124	7 (7 0 0 0 0)	32.03
11	MLA1 [Hordeum vulgare subsp. vulgare]						1	10.2	108540	11612210	7 (7 0 0 0 0)	32.03
11	MLA6-2 [Hordeum vulgare]						1	10.2	26749.2	33943715	7 (7 0 0 0 0)	32.03
12	UGPA_HORVU RecName: Full=UTP--glucose-1-phosphate uridylyltransferase; AltName: Full=UDP-glucose pyrophosphorylase; Short=UDPGP; Short=UGPase						1.33227e-15	120.295	51612.3	6136111	15 (15 0 0 0 0)	50.33
12	ADP-glucose pyrophosphorylase small subunit [Hordeum vulgare subsp. vulgare]						3.73054e-08	20.2015	54744.9	27464770	2 (2 0 0 0 0)	3.38
12	ATPase, beta subunit [Hordeum vulgare]						6.98545e-05	10.1729	53842	11583	1 (1 0 0 0 0)	9.26
12	ATP synthase beta subunit [Echium vulgare]						6.98545e-05	10.1729	52531.4	24940180	1 (1 0 0 0 0)	9.26
12	ATP synthase CF1 beta subunit [Hordeum vulgare subsp. vulgare]						6.98545e-05	10.1729	53841.1	118430395	1 (1 0 0 0 0)	9.26
12	ATP synthase beta chain [Polypodium vulgare]						6.98545e-05	10.1729	45424.4	149384725	1 (1 0 0 0 0)	9.26
12	ATP synthase F1 beta subunit [Wolbachia endosymbiont of Armadillidium vulgare]						6.98545e-05	10.1729	33408.1	213401040	1 (1 0 0 0 0)	9.26
13	No match reported
14	UGPA_HORVU RecName: Full=UTP--glucose-1-phosphate uridylyltransferase; AltName: Full=UDP-glucose pyrophosphorylase; Short=UDPGP; Short=UGPase						7.28976e-09	40.1697	51612.3	6136111	8 (8 0 0 0 0)
15	PDI_HORVU RecName: Full=Protein disulfide-isomerase; Short=PDI; AltName: Full=Endosperm protein E-1; Flags: Precursor						2.0381e-09	120.243	56427.9	1709617	20 (20 0 0 0 0)	12.83
15	disulfide isomerase, partial [Hordeum vulgare subsp. vulgare]						2.0381e-09	80.2426	33201.9	493591	14 (14 0 0 0 0)	12.31
15	AMYB_HORVU RecName: Full=Beta-amylase; AltName: Full=1,4-alpha-D-glucan maltohydrolase						1.70198e-07	40.1758	59609.5	113786	4 (4 0 0 0 0)	1.97
15	beta-amylase [Hordeum vulgare subsp. vulgare]						1.70198e-07	40.1758	59573.3	464145	4 (4 0 0 0 0)	1.97
15	beta-amylase [Hordeum vulgare subsp. vulgare]						4.52377e-05	10.1377	19580.8	940385	1 (1 0 0 0 0)	0.48
15	embryo globulin [Hordeum vulgare subsp. vulgare]						0.000959868	10.1148	72209.4	167004	1 (1 0 0 0 0)	0.00
15	putative AP2 protein [Hordeum vulgare subsp. vulgare]						0.998822	10.127	14865.7	90969106	1 (1 0 0 0 0)	0.00
15	AP2X [Hordeum vulgare subsp. vulgare]						0.998822	10.127	14763.6	90969089	1 (1 0 0 0 0)	0.00
15	PP2C [Hordeum vulgare subsp. vulgare]						0.998896	10.1016	42547	131054188	1 (1 0 0 0 0)	0.66
15	RNA polymerase alpha subunit [Hordeum vulgare subsp. vulgare]						1	10.1482	38880.3	118430418	11 (11 0 0 0 0)	10.36
15	RPOA_PSAJU RecName: Full=DNA-directed RNA polymerase subunit alpha; Short=PEP; AltName: Full=Plastid-encoded RNA polymerase subunit alpha; Short=RNA polymerase subunit alpha						1	10.1482	38892.3	68053188	11 (11 0 0 0 0)	10.36
15	alpha subunit of RNA polymerase [Hordeum vulgare subsp. spontaneum]						1	10.1482	38906.3	1771084	11 (11 0 0 0 0)	10.36
15	MLA6 protein [Hordeum vulgare subsp. vulgare]						1	10.1399	107751	12957124	3 (3 0 0 0 0)	0.13
15	MLA1 [Hordeum vulgare subsp. vulgare]						1	10.1399	108540	11612210	3 (3 0 0 0 0)	0.13
15	MLA6-2 [Hordeum vulgare]						1	10.1399	26749.2	33943715	3 (3 0 0 0 0)	0.13
15	UGPA_HORVU RecName: Full=UTP--glucose-1-phosphate uridylyltransferase; AltName: Full=UDP-glucose pyrophosphorylase; Short=UDPGP; Short=UGPase						1	10.1381	51612.3	6136111	1 (1 0 0 0 0)	7.35
15	RS12_HORVU RecName: Full=40S ribosomal protein S12						1	10.1357	15284.8	12229949	1 (1 0 0 0 0)	2.34
15	BRI1-associated receptor kinase 1 [Hordeum vulgare subsp. vulgare]						1	10.1301	68539.3	124303893	1 (1 0 0 0 0)	0.00
15	putative terpenesynthase-1 [Marrubium vulgare]						1	10.1169	63495	21702195	1 (1 0 0 0 0)	4.35
15	Bx4-like protein [Hordeum lechleri]						1	10.1027	59492	42742283	1 (1 0 0 0 0)	3.46
15	putative glucanase/cellulase [Hordeum vulgare subsp. vulgare]						1	10.1013	19745.8	90969130	1 (1 0 0 0 0)	5.53
15	nicotianamine aminotransferase [Hordeum vulgare subsp. vulgare]						1	8.13026	49532.7	6469090	1 (0 1 0 0 0)	0.00
15	polyprotein [Hordeum vulgare]						1	8.11208	30727	4512237	1 (0 1 0 0 0)	2.34
15	SUS1_HORVU RecName: Full=Sucrose synthase 1; AltName: Full=Sucrose-UDP glucosyltransferase 1						1	8.10465	92153.2	401138	1 (0 1 0 0 0)	0.31
15	S24966 sucrose synthase (EC 2.4.1.13) - barley (fragment)						1	8.10465	66892.1	100620	1 (0 1 0 0 0)	0.31
15	alpha-tubulin 5 [Hordeum vulgare subsp. vulgare]						1	8.10044	21684.4	7209198	1 (0 1 0 0 0)	0.00
15	alpha tubulin 5 [Hordeum vulgare subsp. vulgare]						1	8.10044	27953.7	146760205	1 (0 1 0 0 0)	0.00
16	UGPA_HORVU RecName: Full=UTP--glucose-1-phosphate uridylyltransferase; AltName: Full=UDP-glucose pyrophosphorylase; Short=UDPGP; Short=UGPase						1.01395e-08	60.1879	51612.3	6136111	14 (14 0 0 0 0)	78.16
16	xylose isomerase [Hordeum vulgare subsp. vulgare]						2.44419e-07	10.182	53549.6	1296807	2 (2 0 0 0 0)	10.92
16	XYLA_HORVU RecName: Full=Xylose isomerase						2.44419e-07	10.182	53579.7	6175480	2 (2 0 0 0 0)	10.92
17	GLGS_HORVU RecName: Full=Glucose-1-phosphate adenylyltransferase small subunit, chloroplastic/amyloplastic; AltName: Full=ADP-glucose pyrophosphorylase; AltName: Full=ADP-glucose synthase; AltName: Full=AGPase B; AltName: Full=Alpha-D-glucose-1-phosphate						0.000211608	10.1157	56013.8	1707940	1 (1 0 0 0 0)
17	ADP-glucose pyrophosphorylase small subunit [Hordeum vulgare subsp. vulgare]						0.000211608	10.1157	51977.6	1143500	1 (1 0 0 0 0)
17	ADP-glucose pyrophosphorylase small subunit a [Hordeum vulgare]						0.000211608	10.1157	51962.6	51556842	1 (1 0 0 0 0)
17	ADP-glucose pyrophosphorylase small subunit b [Hordeum vulgare]						0.000211608	10.1157	55998.8	51556843	1 (1 0 0 0 0)	6.30
17	ADP-glucose pyrophosphorylase small subunit [Hordeum vulgare subsp. vulgare]						0.000211608	10.1157	54744.9	27464770	1 (1 0 0 0 0)	93.70
17	plastid ADP-glucose pyrophosphorylase small subunit [Hordeum vulgare]						0.000211608	10.1157	56179.9	161579961	1 (1 0 0 0 0)
18	protein z-type serpin [Hordeum vulgare subsp. vulgare]						1.76858e-08	40.1691	43193.4	1310677	14 (14 0 0 0 0)	43.66
18	SPZ4_HORVU RecName: Full=Serpin-Z4; AltName: Full=BSZ4; AltName: Full=HorvuZ4; AltName: Full=Major endosperm albumin; AltName: Full=Protein Z4; Short=Protein Z						1.76858e-08	30.1656	43249.4	131091	6 (6 0 0 0 0)	42.22
18	protein Z (180 AA) [Hordeum vulgare]						1.76858e-08	20.1656	19910.3	19079	4 (4 0 0 0 0)	14.12
19	putative glutamate decarboxylase [Hordeum vulgare]						6.55128e-07	40.174	47170.2	55832255	8 (8 0 0 0 0)	11.52
19	GAD1 [Hordeum vulgare]						6.55128e-07	40.174	54290.8	31296711	8 (8 0 0 0 0)	11.52
19	ALA2_HORVU RecName: Full=Alanine aminotransferase 2; Short=ALAAT-2; AltName: Full=Glutamate pyruvate transaminase 2; Short=GPT; AltName: Full=Glutamic--alanine transaminase 2; AltName: Full=Glutamic--pyruvic transaminase 2						2.52142e-05	10.11	52844.2	1703227	2 (2 0 0 0 0)	9.44
19	GLGL1_HORVU RecName: Full=Glucose-1-phosphate adenylyltransferase large subunit 1, chloroplastic/amyloplastic; AltName: Full=ADP-glucose pyrophosphorylase; AltName: Full=ADP-glucose synthase; AltName: Full=AGPase S; AltName: Full=Alpha-D-glucose-1-phospha						5.00888e-05	40.1645	57896	1707923	8 (8 0 0 0 0)	37.32
19	ADP-glucose pyrophosphorylase large subunit [Hordeum vulgare]						0.000896212	20.122	21231.5	4467847	4 (4 0 0 0 0)	30.20
20	PDI_HORVU RecName: Full=Protein disulfide-isomerase; Short=PDI; AltName: Full=Endosperm protein E-1; Flags: Precursor						1.11022e-16	180.31	56427.9	1709617	32 (32 0 0 0 0)	60.36
20	disulfide isomerase, partial [Hordeum vulgare subsp. vulgare]						1.11022e-16	130.31	33201.9	493591	23 (23 0 0 0 0)	39.64
21	ADP-glucose pyrophosphorylase small subunit [Hordeum vulgare subsp. vulgare]						9.75353e-12	80.2217	54744.9	27464770	8 (8 0 0 0 0)	65.77
21	GLGS_HORVU RecName: Full=Glucose-1-phosphate adenylyltransferase small subunit, chloroplastic/amyloplastic; AltName: Full=ADP-glucose pyrophosphorylase; AltName: Full=ADP-glucose synthase; AltName: Full=AGPase B; AltName: Full=Alpha-D-glucose-1-phosphate						9.75353e-12	40.2217	56013.8	1707940	4 (4 0 0 0 0)	34.23
22	UGPA_HORVU RecName: Full=UTP--glucose-1-phosphate uridylyltransferase; AltName: Full=UDP-glucose pyrophosphorylase; Short=UDPGP; Short=UGPase						9.19265e-13	110.219	51612.3	6136111	26 (26 0 0 0 0)	53.62
22	alpha tubulin 5 [Hordeum vulgare subsp. vulgare]						8.14375e-11	10.1878	27953.7	146760205	2 (2 0 0 0 0)	0.57
22	ADP-glucose pyrophosphorylase small subunit [Hordeum vulgare subsp. vulgare]						7.81424e-10	10.205	54744.9	27464770	2 (2 0 0 0 0)	3.75
22	XYLA_HORVU RecName: Full=Xylose isomerase						7.87411e-09	50.1864	53579.7	6175480	10 (10 0 0 0 0)	17.31
22	xylose isomerase [Hordeum vulgare subsp. vulgare]						7.87411e-09	40.1864	53549.6	1296807	8 (8 0 0 0 0)	7.43
22	putative glutamate decarboxylase [Hordeum vulgare]						1.2693e-05	30.1865	47170.2	55832255	6 (6 0 0 0 0)	8.66
22	GAD1 [Hordeum vulgare]						1.2693e-05	30.1865	54290.8	31296711	6 (6 0 0 0 0)	8.66
23	putative glutamate decarboxylase [Hordeum vulgare]						3.07834e-07	20.1271	47170.2	55832255	4 (4 0 0 0 0)	1.03
23	GAD1 [Hordeum vulgare]						3.07834e-07	20.1271	54290.8	31296711	4 (4 0 0 0 0)	1.03
23	AF100770_1 receptor-like kinase [Hordeum vulgare]						2.22444e-05	10.1431	45074.1	5669672	2 (2 0 0 0 0)	0.28
23	AMYB_HORVU RecName: Full=Beta-amylase; AltName: Full=1,4-alpha-D-glucan maltohydrolase						4.27455e-05	10.1159	59609.5	113786	2 (2 0 0 0 0)	1.49
23	beta-amylase [Hordeum vulgare subsp. vulgare]						4.27455e-05	10.1159	59573.3	464145	2 (2 0 0 0 0)	1.49
23	beta-amylase [Hordeum vulgare subsp. vulgare]						4.27455e-05	10.1159	59627.4	3779258	2 (2 0 0 0 0)	1.49
23	beta-amylase [Hordeum vulgare subsp. vulgare]						4.27455e-05	10.1159	59349.4	10953875	2 (2 0 0 0 0)	1.49
23	AF414082_1 endosperm-specific beta-amylase 1 [Hordeum vulgare subsp. vulgare]						4.27455e-05	10.1159	59601.4	29134857	2 (2 0 0 0 0)	1.49
23	beta-amylase 1 [Hordeum vulgare]						4.27455e-05	10.1159	57598.4	38349539	2 (2 0 0 0 0)	1.49
23	AF414081_1 endosperm-specific beta-amylase 1 [Hordeum vulgare subsp. vulgare]						4.27455e-05	10.1143	59534.3	29134855	2 (2 0 0 0 0)	1.49
23	beta-amylase [Hordeum vulgare subsp. vulgare]						4.27455e-05	10.1143	59274.2	10953877	2 (2 0 0 0 0)	1.49
23	beta-amylase [Hordeum vulgare]						4.27455e-05	10.1143	59500.3	11322499	2 (2 0 0 0 0)	1.49
23	S-adenosyl-L-homocysteine hydrolase [Hordeum vulgare subsp. vulgare]						0.990638	10.1263	49276	68655456	2 (2 0 0 0 0)	0.00
23	RNA-directed RNA polymerase 6a [Hordeum vulgare]						0.992022	10.1041	118524	206598331	2 (2 0 0 0 0)	0.00
23	RCAB_HORVU RecName: Full=Ribulose bisphosphate carboxylase/oxygenase activase B, chloroplastic; Short=RA B; Short=RuBisCO activase B; Flags: Precursor						1	10.1342	47197.8	10720253	2 (2 0 0 0 0)	0.85
24	GLGL1_HORVU RecName: Full=Glucose-1-phosphate adenylyltransferase large subunit 1, chloroplastic/amyloplastic; AltName: Full=ADP-glucose pyrophosphorylase; AltName: Full=ADP-glucose synthase; AltName: Full=AGPase S; AltName: Full=Alpha-D-glucose-1-phospha						2.64978e-09	30.2488	57896	1707923	3 (3 0 0 0 0)	2.73
24	AMYB_HORVU RecName: Full=Beta-amylase; AltName: Full=1,4-alpha-D-glucan maltohydrolase						3.43459e-08	50.187	59609.5	113786	7 (7 0 0 0 0)	10.57
24	AF414081_1 endosperm-specific beta-amylase 1 [Hordeum vulgare subsp. vulgare]						3.43459e-08	50.187	59534.3	29134855	7 (7 0 0 0 0)	10.57
Spot #	Description						P (pep)	Score	MW	Accession	Peptide (Hits)	% Area
