# Supplementary material for: Protein Disulfide Isomerase (PDI1-1) differential expression and modification in Mexican malting barley cultivars
Source: PLoS One. 2018 Nov 14;13(11):e0206470. doi: 10.1371/journal.pone.0206470 (PMC6235301; doi:10.1371/journal.pone.0206470)
Supplement: S2 Table — The protein identification was performed according to [15]. Searches were done using Uniprot and Uniprot+Glico databases. The ProteinLynx Global SERVER (PLGS) platform from Waters informatics system indicates confident protein identifications. (XLSX) [file pone.0206470.s008.xlsx]

## Sheet: OT399
OT399_ESP-1_UNIPROT
OK	Accession	Entry	Description	mW (Da)	pI (pH)	PLGS Score	Peptides	Theoretical Peptides	Coverage (%)	Precursor RMS Mass Error (ppm)	Products	Digest Peptides	Modified Peptides	Products RMS Mass Error (ppm)	Products RMS RT Error (min)	Amount (fmol)	Amount (ngrams)	Protein ID
2	PDI_HORVU	PDI_HORVU	Protein disulfide isomerase OS Hordeum vulgare GN PDI PE 1 SV 2	56427	4.8354	16479.1	114	47	52.2417	2.6136	1150	31	0	3.8665	0.0103627	0	0	312900
2	AMYB_HORVU	AMYB_HORVU	Beta amylase OS Hordeum vulgare GN BMY1 PE 1 SV 1	59609	5.499	1705.46	20	41	28.0374	1.423	148	12	1	5.2901	0.0121961	0	0	16716
2	SPZ4_HORVU	SPZ4_HORVU	Serpin Z4 OS Hordeum vulgare GN PAZ1 PE 1 SV 2	43249	5.6631	340.666	2	28	7.0175	0.98	23	2	0	5.239	0.0113052	0	0	464612
2	BSZ7_HORVU	BSZ7_HORVU	Serpin Z7 OS Hordeum vulgare GN PAZ7 PE 1 SV 2	42794	5.3276	253.908	4	24	13.0982	1.6249	24	4	0	9.0202	0.0129289	0	0	49254
OT399_ESP-1_UNIPROT+GLICO
OK	Accession	Entry	Description	mW (Da)	pI (pH)	PLGS Score	Peptides	Theoretical Peptides	Coverage (%)	Precursor RMS Mass Error (ppm)	Products	Digest Peptides	Modified Peptides	Products RMS Mass Error (ppm)	Products RMS RT Error (min)	Amount (fmol)	Amount (ngrams)	Protein ID
2	PDI_HORVU	PDI_HORVU	Protein disulfide isomerase OS Hordeum vulgare GN PDI PE 1 SV 2	56427	4.8354	16305.4	113	47	52.2417	2.6224	1143	31	0	3.8632	0.0103007	0	0	312900
2	AMYB_HORVU	AMYB_HORVU	Beta amylase OS Hordeum vulgare GN BMY1 PE 1 SV 1	59609	5.499	1705.46	20	41	28.0374	1.423	148	12	1	5.2901	0.0121961	0	0	16716
2	SPZ4_HORVU	SPZ4_HORVU	Serpin Z4 OS Hordeum vulgare GN PAZ1 PE 1 SV 2	43249	5.6631	340.666	2	28	7.0175	0.98	23	2	0	5.239	0.0113052	0	0	464612
2	BSZ7_HORVU	BSZ7_HORVU	Serpin Z7 OS Hordeum vulgare GN PAZ7 PE 1 SV 2	42794	5.3276	253.908	4	24	13.0982	1.6249	24	4	0	9.0202	0.0129289	0	0	49254
OT399_ESP-1_UNIPROT+GLICO+RUP
OK	Accession	Entry	Description	mW (Da)	pI (pH)	PLGS Score	Peptides	Theoretical Peptides	Coverage (%)	Precursor RMS Mass Error (ppm)	Products	Digest Peptides	Modified Peptides	Products RMS Mass Error (ppm)	Products RMS RT Error (min)	Amount (fmol)	Amount (ngrams)	Protein ID
2	PDI_HORVU	PDI_HORVU	Protein disulfide isomerase OS Hordeum vulgare GN PDI PE 1 SV 2	56427	4.8354	16305.4	115	47	53.6062	2.5942	1157	33	0	3.9144	0.0104581	0	0	312900
2	AMYB_HORVU	AMYB_HORVU	Beta amylase OS Hordeum vulgare GN BMY1 PE 1 SV 1	59609	5.499	1681.27	20	41	28.0374	1.423	147	12	1	5.3081	0.0122247	0	0	16716
2	SPZ4_HORVU	SPZ4_HORVU	Serpin Z4 OS Hordeum vulgare GN PAZ1 PE 1 SV 2	43249	5.6631	340.666	2	28	7.0175	0.98	23	2	0	5.239	0.0113052	0	0	464612
2	BSZ7_HORVU	BSZ7_HORVU	Serpin Z7 OS Hordeum vulgare GN PAZ7 PE 1 SV 2	42794	5.3276	253.92	4	24	13.0982	1.6249	23	4	0	8.7467	0.0131983	0	0	49254

## Sheet: OT400
OT400_ESP2_UNIPROT
OK	Accession	Entry	Description	mW (Da)	pI (pH)	PLGS Score	Peptides	Theoretical Peptides	Coverage (%)	Precursor RMS Mass Error (ppm)	Products	Digest Peptides	Modified Peptides	Products RMS Mass Error (ppm)	Products RMS RT Error (min)	Amount (fmol)	Amount (ngrams)	Protein ID
2	PDI_HORVU	PDI_HORVU	Protein disulfide isomerase OS Hordeum vulgare GN PDI PE 1 SV 2	56427	4.8354	16195.7	116	47	47.5634	2.5863	1111	29	0	4.2961	0.010519	0	0	312900
2	SPZ4_HORVU	SPZ4_HORVU	Serpin Z4 OS Hordeum vulgare GN PAZ1 PE 1 SV 2	43249	5.6631	2313.39	7	28	12.782	0.8003	58	4	0	5.7112	0.00899446	0	0	464612
2	BSZ7_HORVU	BSZ7_HORVU	Serpin Z7 OS Hordeum vulgare GN PAZ7 PE 1 SV 2	42794	5.3276	1656.81	11	24	21.1587	1.7801	88	8	0	3.4025	0.00834981	0	0	49254
2	AMYB_HORVS	AMYB_HORVS	Beta amylase OS Hordeum vulgare subsp spontaneum GN BMY1 PE 1 SV 1	59601	5.5928	976.422	17	41	30.6542	5.4122	97	10	0	7.2901	0.0135937	0	0	16715
OT400_ESP2_UNIPROT+GLICO
OK	Accession	Entry	Description	mW (Da)	pI (pH)	PLGS Score	Peptides	Theoretical Peptides	Coverage (%)	Precursor RMS Mass Error (ppm)	Products	Digest Peptides	Modified Peptides	Products RMS Mass Error (ppm)	Products RMS RT Error (min)	Amount (fmol)	Amount (ngrams)	Protein ID
2	PDI_HORVU	PDI_HORVU	Protein disulfide isomerase OS Hordeum vulgare GN PDI PE 1 SV 2	56427	4.8354	16195.7	116	47	47.5634	2.5863	1111	29	0	4.2961	0.010519	0	0	312900
2	SPZ4_HORVU	SPZ4_HORVU	Serpin Z4 OS Hordeum vulgare GN PAZ1 PE 1 SV 2	43249	5.6631	2313.39	7	28	12.782	0.8003	58	4	0	5.7112	0.00899446	0	0	464612
2	BSZ7_HORVU	BSZ7_HORVU	Serpin Z7 OS Hordeum vulgare GN PAZ7 PE 1 SV 2	42794	5.3276	1656.81	11	24	21.1587	1.7801	88	8	0	3.4025	0.00834981	0	0	49254
2	AMYB_HORVS	AMYB_HORVS	Beta amylase OS Hordeum vulgare subsp spontaneum GN BMY1 PE 1 SV 1	59601	5.5928	976.422	17	41	30.6542	5.4122	97	10	0	7.2901	0.0135937	0	0	16715
OT400_ESP2_UNIPROT+GLICO+RUP
OK	Accession	Entry	Description	mW (Da)	pI (pH)	PLGS Score	Peptides	Theoretical Peptides	Coverage (%)	Precursor RMS Mass Error (ppm)	Products	Digest Peptides	Modified Peptides	Products RMS Mass Error (ppm)	Products RMS RT Error (min)	Amount (fmol)	Amount (ngrams)	Protein ID
2	PDI_HORVU	PDI_HORVU	Protein disulfide isomerase OS Hordeum vulgare GN PDI PE 1 SV 2	56427	4.8354	16181.9	116	47	47.7583	2.589	1128	30	0	4.1625	0.0105077	0	0	312900
2	SPZ4_HORVU	SPZ4_HORVU	Serpin Z4 OS Hordeum vulgare GN PAZ1 PE 1 SV 2	43249	5.6631	2313.39	7	28	12.782	0.8003	58	4	0	5.7112	0.00899446	0	0	464612
2	BSZ7_HORVU	BSZ7_HORVU	Serpin Z7 OS Hordeum vulgare GN PAZ7 PE 1 SV 2	42794	5.3276	1656.81	11	24	21.1587	1.7801	88	8	0	3.4025	0.00834981	0	0	49254
2	AMYB_HORVS	AMYB_HORVS	Beta amylase OS Hordeum vulgare subsp spontaneum GN BMY1 PE 1 SV 1	59601	5.5928	963.765	18	41	30.6542	5.3331	94	10	0	7.2995	0.0130888	0	0	16715

## Sheet: OT401
OT401_ESP-3_UNIPROT
OK	Accession	Entry	Description	mW (Da)	pI (pH)	PLGS Score	Peptides	Theoretical Peptides	Coverage (%)	Precursor RMS Mass Error (ppm)	Products	Digest Peptides	Modified Peptides	Products RMS Mass Error (ppm)	Products RMS RT Error (min)	Amount (fmol)	Amount (ngrams)	Protein ID
2	AMYB_HORVU	AMYB_HORVU	Beta amylase OS Hordeum vulgare GN BMY1 PE 1 SV 1	59609	5.499	4956.05	45	41	49.7196	4.6465	381	20	1	5.5203	0.010603	0	0	16716
2	AMYB_HORVS	AMYB_HORVS	Beta amylase OS Hordeum vulgare subsp spontaneum GN BMY1 PE 1 SV 1	59601	5.5928	4801.25	44	41	51.215	5.7813	368	20	1	5.5238	0.0106948	0	0	16715
2	PDI_HORVU	PDI_HORVU	Protein disulfide isomerase OS Hordeum vulgare GN PDI PE 1 SV 2	56427	4.8354	1009.56	16	47	33.9181	8.2129	102	14	0	7.4972	0.0171011	0	0	312900
2	SPZ4_HORVU	SPZ4_HORVU	Serpin Z4 OS Hordeum vulgare GN PAZ1 PE 1 SV 2	43249	5.6631	1008.52	5	28	9.2732	7.9965	44	3	0	5.2253	0.0126745	0	0	464612
2	RUBA_WHEAT	RUBA_WHEAT	RuBisCO large subunit binding protein subunit alpha chloroplastic Fragment OS Triticum aestivum P	57485	4.6377	754.185	8	45	11.7864	8.8283	54	6	0	6.672	0.0114888	0	0	441490
OT401_ESP-3_UNIPROT+GLICO
OK	Accession	Entry	Description	mW (Da)	pI (pH)	PLGS Score	Peptides	Theoretical Peptides	Coverage (%)	Precursor RMS Mass Error (ppm)	Products	Digest Peptides	Modified Peptides	Products RMS Mass Error (ppm)	Products RMS RT Error (min)	Amount (fmol)	Amount (ngrams)	Protein ID
2	AMYB_HORVU	AMYB_HORVU	Beta amylase OS Hordeum vulgare GN BMY1 PE 1 SV 1	59609	5.499	4955.19	46	41	49.7196	4.6114	382	20	1	5.521	0.0107947	0	0	16716
2	AMYB_HORVS	AMYB_HORVS	Beta amylase OS Hordeum vulgare subsp spontaneum GN BMY1 PE 1 SV 1	59601	5.5928	4800.38	45	41	51.215	5.7296	369	20	1	5.5246	0.0108913	0	0	16715
2	SPZ4_HORVU	SPZ4_HORVU	Serpin Z4 OS Hordeum vulgare GN PAZ1 PE 1 SV 2	43249	5.6631	1008.52	5	28	9.2732	7.9965	44	3	0	5.2253	0.0126745	0	0	464612
2	PDI_HORVU	PDI_HORVU	Protein disulfide isomerase OS Hordeum vulgare GN PDI PE 1 SV 2	56427	4.8354	1006.51	15	47	31.9688	6.8524	96	13	0	6.7682	0.0172531	0	0	312900
2	RUBA_WHEAT	RUBA_WHEAT	RuBisCO large subunit binding protein subunit alpha chloroplastic Fragment OS Triticum aestivum P	57485	4.6377	754.185	8	45	11.7864	8.8283	54	6	0	6.672	0.0114888	0	0	441490
OT401_ESP-3_UNIPROT+GLICO+RUP
OK	Accession	Entry	Description	mW (Da)	pI (pH)	PLGS Score	Peptides	Theoretical Peptides	Coverage (%)	Precursor RMS Mass Error (ppm)	Products	Digest Peptides	Modified Peptides	Products RMS Mass Error (ppm)	Products RMS RT Error (min)	Amount (fmol)	Amount (ngrams)	Protein ID
2	AMYB_HORVU	AMYB_HORVU	Beta amylase OS Hordeum vulgare GN BMY1 PE 1 SV 1	59609	5.499	5013.49	45	41	48.4112	4.3036	379	19	1	5.2313	0.0106382	0	0	16716
2	AMYB_HORVS	AMYB_HORVS	Beta amylase OS Hordeum vulgare subsp spontaneum GN BMY1 PE 1 SV 1	59601	5.5928	4858.69	44	41	49.9065	5.5031	366	19	1	5.2245	0.0107315	0	0	16715
2	SPZ4_HORVU	SPZ4_HORVU	Serpin Z4 OS Hordeum vulgare GN PAZ1 PE 1 SV 2	43249	5.6631	1100.85	4	28	9.2732	8.8213	45	3	0	5.1669	0.0125644	0	0	464612
2	PDI_HORVU	PDI_HORVU	Protein disulfide isomerase OS Hordeum vulgare GN PDI PE 1 SV 2	56427	4.8354	1005.6	15	47	31.9688	6.8524	95	13	0	6.4877	0.0166391	0	0	312900

## Sheet: OT402
OT402_ESP-4_UNIPROT
OK	Accession	Entry	Description	mW (Da)	pI (pH)	PLGS Score	Peptides	Theoretical Peptides	Coverage (%)	Precursor RMS Mass Error (ppm)	Products	Digest Peptides	Modified Peptides	Products RMS Mass Error (ppm)	Products RMS RT Error (min)	Amount (fmol)	Amount (ngrams)	Protein ID
2	AMYB_HORVU	AMYB_HORVU	Beta amylase OS Hordeum vulgare GN BMY1 PE 1 SV 1	59609	5.499	3937.8	27	41	34.7664	2.0565	247	12	1	4.8762	0.0103	0	0	16716
2	AMYB_HORVS	AMYB_HORVS	Beta amylase OS Hordeum vulgare subsp spontaneum GN BMY1 PE 1 SV 1	59601	5.5928	3896.43	26	41	31.5888	2.1242	243	11	1	5.293	0.00998443	0	0	16715
2	PDI_HORVU	PDI_HORVU	Protein disulfide isomerase OS Hordeum vulgare GN PDI PE 1 SV 2	56427	4.8354	920.686	16	47	36.4522	6.5207	84	13	0	6.7455	0.013843	0	0	312900
2	RUBA_RICCO	RUBA_RICCO	RuBisCO large subunit binding protein subunit alpha Fragment OS Ricinus communis PE 2 SV 1	52347	4.5732	379.422	3	41	8.2828	3.896	19	3	0	6.7357	0.0145661	0	0	441491
2	RUBA_WHEAT	RUBA_WHEAT	RuBisCO large subunit binding protein subunit alpha chloroplastic Fragment OS Triticum aestivum P	57485	4.6377	368.049	7	45	9.7606	7.7786	36	4	0	6.9673	0.0112667	0	0	441490
OT402_ESP-4_UNIPROT +GLICO
OK	Accession	Entry	Description	mW (Da)	pI (pH)	PLGS Score	Peptides	Theoretical Peptides	Coverage (%)	Precursor RMS Mass Error (ppm)	Products	Digest Peptides	Modified Peptides	Products RMS Mass Error (ppm)	Products RMS RT Error (min)	Amount (fmol)	Amount (ngrams)	Protein ID
2	AMYB_HORVU	AMYB_HORVU	Beta amylase OS Hordeum vulgare GN BMY1 PE 1 SV 1	59609	5.499	3937.8	27	41	34.7664	2.0565	247	12	1	4.8762	0.0103	0	0	16716
2	AMYB_HORVS	AMYB_HORVS	Beta amylase OS Hordeum vulgare subsp spontaneum GN BMY1 PE 1 SV 1	59601	5.5928	3896.43	26	41	31.5888	2.1242	243	11	1	5.293	0.00998443	0	0	16715
2	PDI_HORVU	PDI_HORVU	Protein disulfide isomerase OS Hordeum vulgare GN PDI PE 1 SV 2	56427	4.8354	920.686	16	47	36.4522	6.5207	84	13	0	6.7455	0.013843	0	0	312900
2	RUBA_RICCO	RUBA_RICCO	RuBisCO large subunit binding protein subunit alpha Fragment OS Ricinus communis PE 2 SV 1	52347	4.5732	379.422	3	41	8.2828	3.896	19	3	0	6.7357	0.0145661	0	0	441491
2	RUBA_WHEAT	RUBA_WHEAT	RuBisCO large subunit binding protein subunit alpha chloroplastic Fragment OS Triticum aestivum P	57485	4.6377	368.049	7	45	9.7606	7.7786	36	4	0	6.9673	0.0112667	0	0	441490
OT402_ESP-4_UNIPROT +GLICO
OK	Accession	Entry	Description	mW (Da)	pI (pH)	PLGS Score	Peptides	Theoretical Peptides	Coverage (%)	Precursor RMS Mass Error (ppm)	Products	Digest Peptides	Modified Peptides	Products RMS Mass Error (ppm)	Products RMS RT Error (min)	Amount (fmol)	Amount (ngrams)	Protein ID
2	AMYB_HORVU	AMYB_HORVU	Beta amylase OS Hordeum vulgare GN BMY1 PE 1 SV 1	59609	5.499	3912.63	26	41	28.785	1.1273	240	11	1	4.2389	0.0101137	0	0	16716
2	AMYB_HORVS	AMYB_HORVS	Beta amylase OS Hordeum vulgare subsp spontaneum GN BMY1 PE 1 SV 1	59601	5.5928	3871.26	25	41	25.6075	1.2028	236	10	1	4.7153	0.00977915	0	0	16715
2	PDI_HORVU	PDI_HORVU	Protein disulfide isomerase OS Hordeum vulgare GN PDI PE 1 SV 2	56427	4.8354	930.421	15	47	33.3333	2.352	81	12	0	6.1818	0.0139521	0	0	312900
2	RUBA_RICCO	RUBA_RICCO	RuBisCO large subunit binding protein subunit alpha Fragment OS Ricinus communis PE 2 SV 1	52347	4.5732	379.422	3	41	8.2828	3.896	19	3	0	6.7357	0.0145661	0	0	441491
2	RUBA_WHEAT	RUBA_WHEAT	RuBisCO large subunit binding protein subunit alpha chloroplastic Fragment OS Triticum aestivum P	57485	4.6377	368.049	9	45	13.4438	7.0756	43	5	0	7.4703	0.0132173	0	0	441490

## Sheet: OT403
OT403_ALI1_UNIPROT
OK	Accession	Entry	Description	mW (Da)	pI (pH)	PLGS Score	Peptides	Theoretical Peptides	Coverage (%)	Precursor RMS Mass Error (ppm)	Products	Digest Peptides	Modified Peptides	Products RMS Mass Error (ppm)	Products RMS RT Error (min)	Amount (fmol)	Amount (ngrams)	Protein ID
2	AMYB_HORVU	AMYB_HORVU	Beta amylase OS Hordeum vulgare GN BMY1 PE 1 SV 1	59609	5.499	1451.9	18	41	31.5888	1.6354	124	12	1	5.9439	0.0107503	0	0	16716
OT403_ALI1_UNIPROT+GLICO
OK	Accession	Entry	Description	mW (Da)	pI (pH)	PLGS Score	Peptides	Theoretical Peptides	Coverage (%)	Precursor RMS Mass Error (ppm)	Products	Digest Peptides	Modified Peptides	Products RMS Mass Error (ppm)	Products RMS RT Error (min)	Amount (fmol)	Amount (ngrams)	Protein ID
2	AMYB_HORVU	AMYB_HORVU	Beta amylase OS Hordeum vulgare GN BMY1 PE 1 SV 1	59609	5.499	1451.9	18	41	31.5888	1.6354	124	12	1	5.9439	0.0107503	0	0	16716
OT403_ALI1_UNIPROT+GLICO+RUP
OK	Accession	Entry	Description	mW (Da)	pI (pH)	PLGS Score	Peptides	Theoretical Peptides	Coverage (%)	Precursor RMS Mass Error (ppm)	Products	Digest Peptides	Modified Peptides	Products RMS Mass Error (ppm)	Products RMS RT Error (min)	Amount (fmol)	Amount (ngrams)	Protein ID
2	PDI_HORVU	PDI_HORVU	Protein disulfide isomerase OS Hordeum vulgare GN PDI PE 1 SV 2	56427	4.8354	16305.4	115	47	53.6062	2.5942	1157	33	0	3.9144	0.0104581	0	0	312900
2	AMYB_HORVU	AMYB_HORVU	Beta amylase OS Hordeum vulgare GN BMY1 PE 1 SV 1	59609	5.499	1681.27	20	41	28.0374	1.423	147	12	1	5.3081	0.0122247	0	0	16716
2	SPZ4_HORVU	SPZ4_HORVU	Serpin Z4 OS Hordeum vulgare GN PAZ1 PE 1 SV 2	43249	5.6631	340.666	2	28	7.0175	0.98	23	2	0	5.239	0.0113052	0	0	464612
2	BSZ7_HORVU	BSZ7_HORVU	Serpin Z7 OS Hordeum vulgare GN PAZ7 PE 1 SV 2	42794	5.3276	253.92	4	24	13.0982	1.6249	23	4	0	8.7467	0.0131983	0	0	49254

## Sheet: OT404
OT404_ALI2_UNIPROT
OK	Accession	Entry	Description	mW (Da)	pI (pH)	PLGS Score	Peptides	Theoretical Peptides	Coverage (%)	Precursor RMS Mass Error (ppm)	Products	Digest Peptides	Modified Peptides	Products RMS Mass Error (ppm)	Products RMS RT Error (min)	Amount (fmol)	Amount (ngrams)	Protein ID
2	AMYB_HORVU	AMYB_HORVU	Beta amylase OS Hordeum vulgare GN BMY1 PE 1 SV 1	59609	5.499	2760.59	28	41	37.9439	4.7257	234	14	2	5.8771	0.0127413	0	0	16716
2	RUBA_WHEAT	RUBA_WHEAT	RuBisCO large subunit binding protein subunit alpha chloroplastic Fragment OS Triticum aestivum P	57485	4.6377	445.168	7	45	10.1289	7.5754	30	5	0	7.4739	0.0207442	0	0	441490
OT404_ALI2_UNIPROT+GLICO
OK	Accession	Entry	Description	mW (Da)	pI (pH)	PLGS Score	Peptides	Theoretical Peptides	Coverage (%)	Precursor RMS Mass Error (ppm)	Products	Digest Peptides	Modified Peptides	Products RMS Mass Error (ppm)	Products RMS RT Error (min)	Amount (fmol)	Amount (ngrams)	Protein ID
2	AMYB_HORVU	AMYB_HORVU	Beta amylase OS Hordeum vulgare GN BMY1 PE 1 SV 1	59609	5.499	2760.59	28	41	37.9439	4.7257	234	14	2	5.8771	0.0127413	0	0	16716
2	RUBA_WHEAT	RUBA_WHEAT	RuBisCO large subunit binding protein subunit alpha chloroplastic Fragment OS Triticum aestivum P	57485	4.6377	445.168	7	45	10.1289	7.5754	30	5	0	7.4739	0.0207442	0	0	441490
OT404_ALI2_UNIPROT+GLICO+RUP
OK	Accession	Entry	Description	mW (Da)	pI (pH)	PLGS Score	Peptides	Theoretical Peptides	Coverage (%)	Precursor RMS Mass Error (ppm)	Products	Digest Peptides	Modified Peptides	Products RMS Mass Error (ppm)	Products RMS RT Error (min)	Amount (fmol)	Amount (ngrams)	Protein ID
2	AMYB_HORVU	AMYB_HORVU	Beta amylase OS Hordeum vulgare GN BMY1 PE 1 SV 1	59609	5.499	2781.79	28	41	37.9439	4.7257	231	14	2	5.8443	0.0127152	0	0	16716
2	RUBA_WHEAT	RUBA_WHEAT	RuBisCO large subunit binding protein subunit alpha chloroplastic Fragment OS Triticum aestivum P	57485	4.6377	479.988	9	45	18.4162	10.2222	36	7	0	7.534	0.0193697	0	0	441490

## Sheet: Sheet1
Table S2	Protein identification by mass spectrometry. The protein identification was performed according to Salgado-Albarrán et al. (2015); Ref 15 in the manuscript.
	Searches were done using Uniprot and Uniprot+Glico databases. The ProteinLynx Global SERVER (PLGS) platform from Waters informatics system indicates confident protein identifications.
	Spot without # was a a not stained region selected as negative control.
	Accession Uniprot	Protein ID	Description	PLGS Score	Accession Uniprot+GLICO	Protein ID	PLGS Score
Cultivar 19	PDI_HORVU	312900	Protein disulfide isomerase OS Hordeum vulgare GN PDI PE 1 SV 2	16479.1	PDI_HORVU	312900	16305.4
Spot #1	AMYB_HORVU	16716	Beta amylase OS Hordeum vulgare GN BMY1 PE 1 SV 1	1705.46	AMYB_HORVU	16716	1681.27
	SPZ4_HORVU	464612	Serpin Z4 OS Hordeum vulgare GN PAZ1 PE 1 SV 2	340.666	SPZ4_HORVU	464612	340.666
	BSZ7_HORVU	49254	Serpin Z7 OS Hordeum vulgare GN PAZ7 PE 1 SV 2	253.908	BSZ7_HORVU	49254	253.92
Cultivar 19	PDI_HORVU	312900	Protein disulfide isomerase OS Hordeum vulgare GN PDI PE 1 SV 2	16195.7	PDI_HORVU	312900	16181.9
Spot #3	SPZ4_HORVU	464612	Serpin Z4 OS Hordeum vulgare GN PAZ1 PE 1 SV 2	2313.39	SPZ4_HORVU	464612	2313.39
	BSZ7_HORVU	49254	Serpin Z7 OS Hordeum vulgare GN PAZ7 PE 1 SV 2	1656.81	BSZ7_HORVU	49254	1656.81
	AMYB_HORVS	16715	Beta amylase OS Hordeum vulgare subsp spontaneum GN BMY1 PE 1 SV 1	976.422	AMYB_HORVS	16715	963.765
Cultivar 19	AMYB_HORVU	16716	Beta amylase OS Hordeum vulgare GN BMY1 PE 1 SV 1	4956.05	AMYB_HORVU	16716	5013.49
Spot #2	AMYB_HORVS	16715	Beta amylase OS Hordeum vulgare subsp spontaneum GN BMY1 PE 1 SV 1	4801.25	AMYB_HORVS	16715	4858.69
	PDI_HORVU	312900	Protein disulfide isomerase OS Hordeum vulgare GN PDI PE 1 SV 2	1009.56	SPZ4_HORVU	464612	1100.85
	SPZ4_HORVU	464612	Serpin Z4 OS Hordeum vulgare GN PAZ1 PE 1 SV 2	1008.52	PDI_HORVU	312900	1005.6
Cultivar 19	AMYB_HORVU	16716	Beta amylase OS Hordeum vulgare GN BMY1 PE 1 SV 1	3937.8	AMYB_HORVU	16716	3912.63
Spot #4	AMYB_HORVS	16715	Beta amylase OS Hordeum vulgare subsp spontaneum GN BMY1 PE 1 SV 1	3896.43	AMYB_HORVS	16715	3871.26
	PDI_HORVU	312900	Protein disulfide isomerase OS Hordeum vulgare GN PDI PE 1 SV 2	920.686	PDI_HORVU	312900	930.421
Cultivar 23	AMYB_HORVU	16716	Beta amylase OS Hordeum vulgare GN BMY1 PE 1 SV 1	1451.9	PDI_HORVU	312900	16305.4
Spot #20					AMYB_HORVU	16716	1681.27
					SPZ4_HORVU	464612	340.666
					BSZ7_HORVU	49254	253.92
Cultivar 23	AMYB_HORVU	16716	Beta amylase OS Hordeum vulgare GN BMY1 PE 1 SV 1	2760.59	AMYB_HORVU	16716	2781.79
Spot without #
